# Supplementary material for: A new small-sized stem salamander from the Middle Jurassic of Western Siberia, Russia
Source: PLoS One. 2020 Feb 19;15(2):e0228610. doi: 10.1371/journal.pone.0228610 (PMC7029856; doi:10.1371/journal.pone.0228610)
Supplement: S1 File — (ZIP) [file pone.0228610.s001.zip]

Archive with 493 entries (492 files):
- 40_144/
- 40_144/Br-11__IR_rec0346.jpg
- 40_144/Br-11__IR_rec0350.jpg
- 40_144/Br-11__IR_rec0354.jpg
- 40_144/Br-11__IR_rec0358.jpg
- 40_144/Br-11__IR_rec0362.jpg
- 40_144/Br-11__IR_rec0366.jpg
- 40_144/Br-11__IR_rec0370.jpg
- 40_144/Br-11__IR_rec0374.jpg
- 40_144/Br-11__IR_rec0378.jpg
- 40_144/Br-11__IR_rec0382.jpg
- 40_144/Br-11__IR_rec0386.jpg
- 40_144/Br-11__IR_rec0390.jpg
- 40_144/Br-11__IR_rec0394.jpg
- 40_144/Br-11__IR_rec0398.jpg
- 40_144/Br-11__IR_rec0402.jpg
- 40_144/Br-11__IR_rec0406.jpg
- 40_144/Br-11__IR_rec0410.jpg
- 40_144/Br-11__IR_rec0414.jpg
- 40_144/Br-11__IR_rec0418.jpg
- 40_144/Br-11__IR_rec0422.jpg
- 40_144/Br-11__IR_rec0426.jpg
- 40_144/Br-11__IR_rec0430.jpg
- 40_144/Br-11__IR_rec0434.jpg
- 40_144/Br-11__IR_rec0438.jpg
- 40_144/Br-11__IR_rec0442.jpg
- 40_144/Br-11__IR_rec0446.jpg
- 40_144/Br-11__IR_rec0450.jpg
- 40_144/Br-11__IR_rec0454.jpg
- 40_144/Br-11__IR_rec0458.jpg
- 40_144/Br-11__IR_rec0462.jpg
- 40_144/Br-11__IR_rec0466.jpg
- 40_144/Br-11__IR_rec0470.jpg
- 40_144/Br-11__IR_rec0474.jpg
- 40_144/Br-11__IR_rec0478.jpg
- 40_144/Br-11__IR_rec0482.jpg
- 40_144/Br-11__IR_rec0486.jpg
- 40_144/Br-11__IR_rec0490.jpg
- 40_144/Br-11__IR_rec0494.jpg
- 40_144/Br-11__IR_rec0498.jpg
- 40_144/Br-11__IR_rec0502.jpg
- 40_144/Br-11__IR_rec0506.jpg
- 40_144/Br-11__IR_rec0510.jpg
- 40_144/Br-11__IR_rec0514.jpg
- 40_144/Br-11__IR_rec0518.jpg
- 40_144/Br-11__IR_rec0522.jpg
- 40_144/Br-11__IR_rec0526.jpg
- 40_144/Br-11__IR_rec0530.jpg
- 40_144/Br-11__IR_rec0534.jpg
- 40_144/Br-11__IR_rec0538.jpg
- 40_144/Br-11__IR_rec0542.jpg
- 40_144/Br-11__IR_rec0546.jpg
- 40_144/Br-11__IR_rec0550.jpg
- 40_144/Br-11__IR_rec0554.jpg
- 40_144/Br-11__IR_rec0558.jpg
- 40_144/Br-11__IR_rec0562.jpg
- 40_144/Br-11__IR_rec0566.jpg
- 40_144/Br-11__IR_rec0570.jpg
- 40_144/Br-11__IR_rec0574.jpg
- 40_144/Br-11__IR_rec0578.jpg
- 40_144/Br-11__IR_rec0582.jpg
- 40_144/Br-11__IR_rec0586.jpg
- 40_144/Br-11__IR_rec0590.jpg
- 40_144/Br-11__IR_rec0594.jpg
- 40_144/Br-11__IR_rec0598.jpg
- 40_144/Br-11__IR_rec0602.jpg
- 40_144/Br-11__IR_rec0606.jpg
- 40_144/Br-11__IR_rec0610.jpg
- 40_144/Br-11__IR_rec0614.jpg
- 40_144/Br-11__IR_rec0618.jpg
- 40_144/Br-11__IR_rec0622.jpg
- 40_144/Br-11__IR_rec0626.jpg
- 40_144/Br-11__IR_rec0630.jpg
- 40_144/Br-11__IR_rec0634.jpg
- 40_144/Br-11__IR_rec0638.jpg
- 40_144/Br-11__IR_rec0642.jpg
- 40_144/Br-11__IR_rec0646.jpg
- 40_144/Br-11__IR_rec0650.jpg
- 40_144/Br-11__IR_rec0654.jpg
- 40_144/Br-11__IR_rec0658.jpg
- 40_144/Br-11__IR_rec0662.jpg
- 40_144/Br-11__IR_rec0666.jpg
- 40_144/Br-11__IR_rec0670.jpg
- 40_144/Br-11__IR_rec0674.jpg
- 40_144/Br-11__IR_rec0678.jpg
- 40_144/Br-11__IR_rec0682.jpg
- 40_144/Br-11__IR_rec0686.jpg
- 40_144/Br-11__IR_rec0690.jpg
- 40_144/Br-11__IR_rec0694.jpg
- 40_144/Br-11__IR_rec0698.jpg
- 40_144/Br-11__IR_rec0702.jpg
- 40_144/Br-11__IR_rec0706.jpg
- 40_144/Br-11__IR_rec0710.jpg
- 40_144/Br-11__IR_rec0714.jpg
- 40_144/Br-11__IR_rec0718.jpg
- 40_144/Br-11__IR_rec0722.jpg
- 40_144/Br-11__IR_rec0726.jpg
- 40_144/Br-11__IR_rec0730.jpg
- 40_144/Br-11__IR_rec0734.jpg
- 40_144/Br-11__IR_rec0738.jpg
- 40_144/Br-11__IR_rec0742.jpg
- 40_144/Br-11__IR_rec0746.jpg
- 40_144/Br-11__IR_rec0750.jpg
- 40_144/Br-11__IR_rec0754.jpg
- 40_144/Br-11__IR_rec0758.jpg
- 40_144/Br-11__IR_rec0762.jpg
- 40_144/Br-11__IR_rec0766.jpg
- 40_144/Br-11__IR_rec0770.jpg
- 40_144/Br-11__IR_rec0774.jpg
- 40_144/Br-11__IR_rec0778.jpg
- 40_144/Br-11__IR_rec0782.jpg
- 40_144/Br-11__IR_rec0786.jpg
- 40_144/Br-11__IR_rec0790.jpg
- 40_144/Br-11__IR_rec0794.jpg
- 40_144/Br-11__IR_rec0798.jpg
- 40_144/Br-11__IR_rec0802.jpg
- 40_144/Br-11__IR_rec0806.jpg
- 40_144/Br-11__IR_rec0810.jpg
- 40_144/Br-11__IR_rec0814.jpg
- 40_144/Br-11__IR_rec0818.jpg
- 40_144/Br-11__IR_rec0822.jpg
- 40_144/Br-11__IR_rec0826.jpg
- 40_144/Br-11__IR_rec0830.jpg
- 40_144/Br-11__IR_rec0834.jpg
- 40_144/Br-11__IR_rec0838.jpg
- 40_144/Br-11__IR_rec0842.jpg
- 40_144/Br-11__IR_rec0846.jpg
- 40_144/Br-11__IR_rec0850.jpg
- 40_144/Br-11__IR_rec0854.jpg
- 40_144/Br-11__IR_rec0858.jpg
- 40_144/Br-11__IR_rec0862.jpg
- 40_144/Br-11__IR_rec0866.jpg
- 40_144/Br-11__IR_rec0870.jpg
- 40_144/Br-11__IR_rec0874.jpg
- 40_144/Br-11__IR_rec0878.jpg
- 40_144/Br-11__IR_rec0882.jpg
- 40_144/Br-11__IR_rec0886.jpg
- 40_144/Br-11__IR_rec0890.jpg
- 40_144/Br-11__IR_rec0894.jpg
- 40_144/Br-11__IR_rec0898.jpg
- 40_144/Br-11__IR_rec0902.jpg
- 40_144/Br-11__IR_rec0906.jpg
- 40_144/Br-11__IR_rec0910.jpg
- 40_144/Br-11__IR_rec0914.jpg
- 40_144/Br-11__IR_rec0918.jpg
- 40_144/Br-11__IR_rec0922.jpg
- 40_144/Br-11__IR_rec0926.jpg
- 40_144/Br-11__IR_rec0930.jpg
- 40_144/Br-11__IR_rec0934.jpg
- 40_144/Br-11__IR_rec0938.jpg
- 40_144/Br-11__IR_rec0942.jpg
- 40_144/Br-11__IR_rec0946.jpg
- 40_144/Br-11__IR_rec0950.jpg
- 40_144/Br-11__IR_rec0954.jpg
- 40_144/Br-11__IR_rec0958.jpg
- 40_144/Br-11__IR_rec0962.jpg
- 40_144/Br-11__IR_rec0966.jpg
- 40_144/Br-11__IR_rec0970.jpg
- 40_144/Br-11__IR_rec0974.jpg
- 40_144/Br-11__IR_rec0978.jpg
- 40_144/Br-11__IR_rec0982.jpg
- 40_144/Br-11__IR_rec0986.jpg
- 40_144/Br-11__IR_rec0990.jpg
- 40_144/Br-11__IR_rec0994.jpg
- 40_144/Br-11__IR_rec0998.jpg
- 40_144/Br-11__IR_rec1002.jpg
- 40_144/Br-11__IR_rec1006.jpg
- 40_144/Br-11__IR_rec1010.jpg
- 40_144/Br-11__IR_rec1014.jpg
- 40_144/Br-11__IR_rec1018.jpg
- 40_144/Br-11__IR_rec1022.jpg
- 40_144/Br-11__IR_rec1026.jpg
- 40_144/Br-11__IR_rec1030.jpg
- 40_144/Br-11__IR_rec1034.jpg
- 40_144/Br-11__IR_rec1038.jpg
- 40_144/Br-11__IR_rec1042.jpg
- 40_144/Br-11__IR_rec1046.jpg
- 40_144/Br-11__IR_rec1050.jpg
- 40_144/Br-11__IR_rec1054.jpg
- 40_144/Br-11__IR_rec1058.jpg
- 40_144/Br-11__IR_rec1062.jpg
- 40_144/Br-11__IR_rec1066.jpg
- 40_144/Br-11__IR_rec1070.jpg
- 40_144/Br-11__IR_rec1074.jpg
- 40_144/Br-11__IR_rec1078.jpg
- 40_144/Br-11__IR_rec1082.jpg
- 40_144/Br-11__IR_rec1086.jpg
- 40_144/Br-11__IR_rec1090.jpg
- 40_144/Br-11__IR_rec1094.jpg
- 40_144/Br-11__IR_rec1098.jpg
- 40_144/Br-11__IR_rec1102.jpg
- 40_144/Br-11__IR_rec1106.jpg
- 40_144/Br-11__IR_rec1110.jpg
- 40_144/Br-11__IR_rec1114.jpg
- 40_144/Br-11__IR_rec1118.jpg
- 40_144/Br-11__IR_rec1122.jpg
- 40_144/Br-11__IR_rec1126.jpg
- 40_144/Br-11__IR_rec1130.jpg
- 40_144/Br-11__IR_rec1134.jpg
- 40_144/Br-11__IR_rec1138.jpg
- 40_144/Br-11__IR_rec1142.jpg
- 40_144/Br-11__IR_rec1146.jpg
- 40_144/Br-11__IR_rec1150.jpg
- 40_144/Br-11__IR_rec1154.jpg
- 40_144/Br-11__IR_rec1158.jpg
- 40_144/Br-11__IR_rec1162.jpg
- 40_144/Br-11__IR_rec1166.jpg
- 40_144/Br-11__IR_rec1170.jpg
- 40_144/Br-11__IR_rec1174.jpg
- 40_144/Br-11__IR_rec1178.jpg
- 40_144/Br-11__IR_rec1182.jpg
- 40_144/Br-11__IR_rec1186.jpg
- 40_144/Br-11__IR_rec1190.jpg
- 40_144/Br-11__IR_rec1194.jpg
- 40_144/Br-11__IR_rec1198.jpg
- 40_144/Br-11__IR_rec1202.jpg
- 40_144/Br-11__IR_rec1206.jpg
- 40_144/Br-11__IR_rec1210.jpg
- 40_144/Br-11__IR_rec1214.jpg
- 40_144/Br-11__IR_rec1218.jpg
- 40_144/Br-11__IR_rec1222.jpg
- 40_144/Br-11__IR_rec1226.jpg
- 40_144/Br-11__IR_rec1230.jpg
- 40_144/Br-11__IR_rec1234.jpg
- 40_144/Br-11__IR_rec1238.jpg
- 40_144/Br-11__IR_rec1242.jpg
- 40_144/Br-11__IR_rec1246.jpg
- 40_144/Br-11__IR_rec1250.jpg
- 40_144/Br-11__IR_rec1254.jpg
- 40_144/Br-11__IR_rec1258.jpg
- 40_144/Br-11__IR_rec1262.jpg
- 40_144/Br-11__IR_rec1266.jpg
- 40_144/Br-11__IR_rec1270.jpg
- 40_144/Br-11__IR_rec1274.jpg
- 40_144/Br-11__IR_rec1278.jpg
- 40_144/Br-11__IR_rec1282.jpg
- 40_144/Br-11__IR_rec1286.jpg
- 40_144/Br-11__IR_rec1290.jpg
- 40_144/Br-11__IR_rec1294.jpg
- 40_144/Br-11__IR_rec1298.jpg
- 40_144/Br-11__IR_rec1302.jpg
- 40_144/Br-11__IR_rec1306.jpg
- 40_144/Br-11__IR_rec1310.jpg
- 40_144/Br-11__IR_rec1314.jpg
- 40_144/Br-11__IR_rec1318.jpg
- 40_144/Br-11__IR_rec1322.jpg
- 40_144/Br-11__IR_rec1326.jpg
- 40_144/Br-11__IR_rec1330.jpg
- 40_144/Br-11__IR_rec1334.jpg
- 40_144/Br-11__IR_rec1338.jpg
- 40_144/Br-11__IR_rec1342.jpg
- 40_144/Br-11__IR_rec1346.jpg
- 40_144/Br-11__IR_rec1350.jpg
- 40_144/Br-11__IR_rec1354.jpg
- 40_144/Br-11__IR_rec1358.jpg
- 40_144/Br-11__IR_rec1362.jpg
- 40_144/Br-11__IR_rec1366.jpg
- 40_144/Br-11__IR_rec1370.jpg
- 40_144/Br-11__IR_rec1374.jpg
- 40_144/Br-11__IR_rec1378.jpg
- 40_144/Br-11__IR_rec1382.jpg
- 40_144/Br-11__IR_rec1386.jpg
- 40_144/Br-11__IR_rec1390.jpg
- 40_144/Br-11__IR_rec1394.jpg
- 40_144/Br-11__IR_rec1398.jpg
- 40_144/Br-11__IR_rec1402.jpg
- 40_144/Br-11__IR_rec1406.jpg
- 40_144/Br-11__IR_rec1410.jpg
- 40_144/Br-11__IR_rec1414.jpg
- 40_144/Br-11__IR_rec1418.jpg
- 40_144/Br-11__IR_rec1422.jpg
- 40_144/Br-11__IR_rec1426.jpg
- 40_144/Br-11__IR_rec1430.jpg
- 40_144/Br-11__IR_rec1434.jpg
- 40_144/Br-11__IR_rec1438.jpg
- 40_144/Br-11__IR_rec1442.jpg
- 40_144/Br-11__IR_rec1446.jpg
- 40_144/Br-11__IR_rec1450.jpg
- 40_144/Br-11__IR_rec1454.jpg
- 40_144/Br-11__IR_rec1458.jpg
- 40_144/Br-11__IR_rec1462.jpg
- 40_144/Br-11__IR_rec1466.jpg
- 40_144/Br-11__IR_rec1470.jpg
- 40_144/Br-11__IR_rec1474.jpg
- 40_144/Br-11__IR_rec1478.jpg
- 40_144/Br-11__IR_rec1482.jpg
- 40_144/Br-11__IR_rec1486.jpg
- 40_144/Br-11__IR_rec1490.jpg
- 40_144/Br-11__IR_rec1494.jpg
- 40_144/Br-11__IR_rec1498.jpg
- 40_144/Br-11__IR_rec1502.jpg
- 40_144/Br-11__IR_rec1506.jpg
- 40_144/Br-11__IR_rec1510.jpg
- 40_144/Br-11__IR_rec1514.jpg
- 40_144/Br-11__IR_rec1518.jpg
- 40_144/Br-11__IR_rec1522.jpg
- 40_144/Br-11__IR_rec1526.jpg
- 40_144/Br-11__IR_rec1530.jpg
- 40_144/Br-11__IR_rec1534.jpg
- 40_144/Br-11__IR_rec1538.jpg
[truncated: 193 more entries]
