# Supplementary material for: A new small-sized stem salamander from the Middle Jurassic of Western Siberia, Russia
Source: PLoS One. 2020 Feb 19;15(2):e0228610. doi: 10.1371/journal.pone.0228610 (PMC7029856; doi:10.1371/journal.pone.0228610)
Supplement: S2 File — (ZIP) [file pone.0228610.s002.zip]

Archive with 381 entries (380 files):
- 5_144/
- 5_144/Br-16_IR_rec0663.jpg
- 5_144/Br-16_IR_rec0667.jpg
- 5_144/Br-16_IR_rec0671.jpg
- 5_144/Br-16_IR_rec0675.jpg
- 5_144/Br-16_IR_rec0679.jpg
- 5_144/Br-16_IR_rec0683.jpg
- 5_144/Br-16_IR_rec0687.jpg
- 5_144/Br-16_IR_rec0691.jpg
- 5_144/Br-16_IR_rec0695.jpg
- 5_144/Br-16_IR_rec0699.jpg
- 5_144/Br-16_IR_rec0703.jpg
- 5_144/Br-16_IR_rec0707.jpg
- 5_144/Br-16_IR_rec0711.jpg
- 5_144/Br-16_IR_rec0715.jpg
- 5_144/Br-16_IR_rec0719.jpg
- 5_144/Br-16_IR_rec0723.jpg
- 5_144/Br-16_IR_rec0727.jpg
- 5_144/Br-16_IR_rec0731.jpg
- 5_144/Br-16_IR_rec0735.jpg
- 5_144/Br-16_IR_rec0739.jpg
- 5_144/Br-16_IR_rec0743.jpg
- 5_144/Br-16_IR_rec0747.jpg
- 5_144/Br-16_IR_rec0751.jpg
- 5_144/Br-16_IR_rec0755.jpg
- 5_144/Br-16_IR_rec0759.jpg
- 5_144/Br-16_IR_rec0763.jpg
- 5_144/Br-16_IR_rec0767.jpg
- 5_144/Br-16_IR_rec0771.jpg
- 5_144/Br-16_IR_rec0775.jpg
- 5_144/Br-16_IR_rec0779.jpg
- 5_144/Br-16_IR_rec0783.jpg
- 5_144/Br-16_IR_rec0787.jpg
- 5_144/Br-16_IR_rec0791.jpg
- 5_144/Br-16_IR_rec0795.jpg
- 5_144/Br-16_IR_rec0799.jpg
- 5_144/Br-16_IR_rec0803.jpg
- 5_144/Br-16_IR_rec0807.jpg
- 5_144/Br-16_IR_rec0811.jpg
- 5_144/Br-16_IR_rec0815.jpg
- 5_144/Br-16_IR_rec0819.jpg
- 5_144/Br-16_IR_rec0823.jpg
- 5_144/Br-16_IR_rec0827.jpg
- 5_144/Br-16_IR_rec0831.jpg
- 5_144/Br-16_IR_rec0835.jpg
- 5_144/Br-16_IR_rec0839.jpg
- 5_144/Br-16_IR_rec0843.jpg
- 5_144/Br-16_IR_rec0847.jpg
- 5_144/Br-16_IR_rec0851.jpg
- 5_144/Br-16_IR_rec0855.jpg
- 5_144/Br-16_IR_rec0859.jpg
- 5_144/Br-16_IR_rec0863.jpg
- 5_144/Br-16_IR_rec0867.jpg
- 5_144/Br-16_IR_rec0871.jpg
- 5_144/Br-16_IR_rec0875.jpg
- 5_144/Br-16_IR_rec0879.jpg
- 5_144/Br-16_IR_rec0883.jpg
- 5_144/Br-16_IR_rec0887.jpg
- 5_144/Br-16_IR_rec0891.jpg
- 5_144/Br-16_IR_rec0895.jpg
- 5_144/Br-16_IR_rec0899.jpg
- 5_144/Br-16_IR_rec0903.jpg
- 5_144/Br-16_IR_rec0907.jpg
- 5_144/Br-16_IR_rec0911.jpg
- 5_144/Br-16_IR_rec0915.jpg
- 5_144/Br-16_IR_rec0919.jpg
- 5_144/Br-16_IR_rec0923.jpg
- 5_144/Br-16_IR_rec0927.jpg
- 5_144/Br-16_IR_rec0931.jpg
- 5_144/Br-16_IR_rec0935.jpg
- 5_144/Br-16_IR_rec0939.jpg
- 5_144/Br-16_IR_rec0943.jpg
- 5_144/Br-16_IR_rec0947.jpg
- 5_144/Br-16_IR_rec0951.jpg
- 5_144/Br-16_IR_rec0955.jpg
- 5_144/Br-16_IR_rec0959.jpg
- 5_144/Br-16_IR_rec0963.jpg
- 5_144/Br-16_IR_rec0967.jpg
- 5_144/Br-16_IR_rec0971.jpg
- 5_144/Br-16_IR_rec0975.jpg
- 5_144/Br-16_IR_rec0979.jpg
- 5_144/Br-16_IR_rec0983.jpg
- 5_144/Br-16_IR_rec0987.jpg
- 5_144/Br-16_IR_rec0991.jpg
- 5_144/Br-16_IR_rec0995.jpg
- 5_144/Br-16_IR_rec0999.jpg
- 5_144/Br-16_IR_rec1003.jpg
- 5_144/Br-16_IR_rec1007.jpg
- 5_144/Br-16_IR_rec1011.jpg
- 5_144/Br-16_IR_rec1015.jpg
- 5_144/Br-16_IR_rec1019.jpg
- 5_144/Br-16_IR_rec1023.jpg
- 5_144/Br-16_IR_rec1027.jpg
- 5_144/Br-16_IR_rec1031.jpg
- 5_144/Br-16_IR_rec1035.jpg
- 5_144/Br-16_IR_rec1039.jpg
- 5_144/Br-16_IR_rec1043.jpg
- 5_144/Br-16_IR_rec1047.jpg
- 5_144/Br-16_IR_rec1051.jpg
- 5_144/Br-16_IR_rec1055.jpg
- 5_144/Br-16_IR_rec1059.jpg
- 5_144/Br-16_IR_rec1063.jpg
- 5_144/Br-16_IR_rec1067.jpg
- 5_144/Br-16_IR_rec1071.jpg
- 5_144/Br-16_IR_rec1075.jpg
- 5_144/Br-16_IR_rec1079.jpg
- 5_144/Br-16_IR_rec1083.jpg
- 5_144/Br-16_IR_rec1087.jpg
- 5_144/Br-16_IR_rec1091.jpg
- 5_144/Br-16_IR_rec1095.jpg
- 5_144/Br-16_IR_rec1099.jpg
- 5_144/Br-16_IR_rec1103.jpg
- 5_144/Br-16_IR_rec1107.jpg
- 5_144/Br-16_IR_rec1111.jpg
- 5_144/Br-16_IR_rec1115.jpg
- 5_144/Br-16_IR_rec1119.jpg
- 5_144/Br-16_IR_rec1123.jpg
- 5_144/Br-16_IR_rec1127.jpg
- 5_144/Br-16_IR_rec1131.jpg
- 5_144/Br-16_IR_rec1135.jpg
- 5_144/Br-16_IR_rec1139.jpg
- 5_144/Br-16_IR_rec1143.jpg
- 5_144/Br-16_IR_rec1147.jpg
- 5_144/Br-16_IR_rec1151.jpg
- 5_144/Br-16_IR_rec1155.jpg
- 5_144/Br-16_IR_rec1159.jpg
- 5_144/Br-16_IR_rec1163.jpg
- 5_144/Br-16_IR_rec1167.jpg
- 5_144/Br-16_IR_rec1171.jpg
- 5_144/Br-16_IR_rec1175.jpg
- 5_144/Br-16_IR_rec1179.jpg
- 5_144/Br-16_IR_rec1183.jpg
- 5_144/Br-16_IR_rec1187.jpg
- 5_144/Br-16_IR_rec1191.jpg
- 5_144/Br-16_IR_rec1195.jpg
- 5_144/Br-16_IR_rec1199.jpg
- 5_144/Br-16_IR_rec1203.jpg
- 5_144/Br-16_IR_rec1207.jpg
- 5_144/Br-16_IR_rec1211.jpg
- 5_144/Br-16_IR_rec1215.jpg
- 5_144/Br-16_IR_rec1219.jpg
- 5_144/Br-16_IR_rec1223.jpg
- 5_144/Br-16_IR_rec1227.jpg
- 5_144/Br-16_IR_rec1231.jpg
- 5_144/Br-16_IR_rec1235.jpg
- 5_144/Br-16_IR_rec1239.jpg
- 5_144/Br-16_IR_rec1243.jpg
- 5_144/Br-16_IR_rec1247.jpg
- 5_144/Br-16_IR_rec1251.jpg
- 5_144/Br-16_IR_rec1255.jpg
- 5_144/Br-16_IR_rec1259.jpg
- 5_144/Br-16_IR_rec1263.jpg
- 5_144/Br-16_IR_rec1267.jpg
- 5_144/Br-16_IR_rec1271.jpg
- 5_144/Br-16_IR_rec1275.jpg
- 5_144/Br-16_IR_rec1279.jpg
- 5_144/Br-16_IR_rec1283.jpg
- 5_144/Br-16_IR_rec1287.jpg
- 5_144/Br-16_IR_rec1291.jpg
- 5_144/Br-16_IR_rec1295.jpg
- 5_144/Br-16_IR_rec1299.jpg
- 5_144/Br-16_IR_rec1303.jpg
- 5_144/Br-16_IR_rec1307.jpg
- 5_144/Br-16_IR_rec1311.jpg
- 5_144/Br-16_IR_rec1315.jpg
- 5_144/Br-16_IR_rec1319.jpg
- 5_144/Br-16_IR_rec1323.jpg
- 5_144/Br-16_IR_rec1327.jpg
- 5_144/Br-16_IR_rec1331.jpg
- 5_144/Br-16_IR_rec1335.jpg
- 5_144/Br-16_IR_rec1339.jpg
- 5_144/Br-16_IR_rec1343.jpg
- 5_144/Br-16_IR_rec1347.jpg
- 5_144/Br-16_IR_rec1351.jpg
- 5_144/Br-16_IR_rec1355.jpg
- 5_144/Br-16_IR_rec1359.jpg
- 5_144/Br-16_IR_rec1363.jpg
- 5_144/Br-16_IR_rec1367.jpg
- 5_144/Br-16_IR_rec1371.jpg
- 5_144/Br-16_IR_rec1375.jpg
- 5_144/Br-16_IR_rec1379.jpg
- 5_144/Br-16_IR_rec1383.jpg
- 5_144/Br-16_IR_rec1387.jpg
- 5_144/Br-16_IR_rec1391.jpg
- 5_144/Br-16_IR_rec1395.jpg
- 5_144/Br-16_IR_rec1399.jpg
- 5_144/Br-16_IR_rec1403.jpg
- 5_144/Br-16_IR_rec1407.jpg
- 5_144/Br-16_IR_rec1411.jpg
- 5_144/Br-16_IR_rec1415.jpg
- 5_144/Br-16_IR_rec1419.jpg
- 5_144/Br-16_IR_rec1423.jpg
- 5_144/Br-16_IR_rec1427.jpg
- 5_144/Br-16_IR_rec1431.jpg
- 5_144/Br-16_IR_rec1435.jpg
- 5_144/Br-16_IR_rec1439.jpg
- 5_144/Br-16_IR_rec1443.jpg
- 5_144/Br-16_IR_rec1447.jpg
- 5_144/Br-16_IR_rec1451.jpg
- 5_144/Br-16_IR_rec1455.jpg
- 5_144/Br-16_IR_rec1459.jpg
- 5_144/Br-16_IR_rec1463.jpg
- 5_144/Br-16_IR_rec1467.jpg
- 5_144/Br-16_IR_rec1471.jpg
- 5_144/Br-16_IR_rec1475.jpg
- 5_144/Br-16_IR_rec1479.jpg
- 5_144/Br-16_IR_rec1483.jpg
- 5_144/Br-16_IR_rec1487.jpg
- 5_144/Br-16_IR_rec1491.jpg
- 5_144/Br-16_IR_rec1495.jpg
- 5_144/Br-16_IR_rec1499.jpg
- 5_144/Br-16_IR_rec1503.jpg
- 5_144/Br-16_IR_rec1507.jpg
- 5_144/Br-16_IR_rec1511.jpg
- 5_144/Br-16_IR_rec1515.jpg
- 5_144/Br-16_IR_rec1519.jpg
- 5_144/Br-16_IR_rec1523.jpg
- 5_144/Br-16_IR_rec1527.jpg
- 5_144/Br-16_IR_rec1531.jpg
- 5_144/Br-16_IR_rec1535.jpg
- 5_144/Br-16_IR_rec1539.jpg
- 5_144/Br-16_IR_rec1543.jpg
- 5_144/Br-16_IR_rec1547.jpg
- 5_144/Br-16_IR_rec1551.jpg
- 5_144/Br-16_IR_rec1555.jpg
- 5_144/Br-16_IR_rec1559.jpg
- 5_144/Br-16_IR_rec1563.jpg
- 5_144/Br-16_IR_rec1567.jpg
- 5_144/Br-16_IR_rec1571.jpg
- 5_144/Br-16_IR_rec1575.jpg
- 5_144/Br-16_IR_rec1579.jpg
- 5_144/Br-16_IR_rec1583.jpg
- 5_144/Br-16_IR_rec1587.jpg
- 5_144/Br-16_IR_rec1591.jpg
- 5_144/Br-16_IR_rec1595.jpg
- 5_144/Br-16_IR_rec1599.jpg
- 5_144/Br-16_IR_rec1603.jpg
- 5_144/Br-16_IR_rec1607.jpg
- 5_144/Br-16_IR_rec1611.jpg
- 5_144/Br-16_IR_rec1615.jpg
- 5_144/Br-16_IR_rec1619.jpg
- 5_144/Br-16_IR_rec1623.jpg
- 5_144/Br-16_IR_rec1627.jpg
- 5_144/Br-16_IR_rec1631.jpg
- 5_144/Br-16_IR_rec1635.jpg
- 5_144/Br-16_IR_rec1639.jpg
- 5_144/Br-16_IR_rec1643.jpg
- 5_144/Br-16_IR_rec1647.jpg
- 5_144/Br-16_IR_rec1651.jpg
- 5_144/Br-16_IR_rec1655.jpg
- 5_144/Br-16_IR_rec1659.jpg
- 5_144/Br-16_IR_rec1663.jpg
- 5_144/Br-16_IR_rec1667.jpg
- 5_144/Br-16_IR_rec1671.jpg
- 5_144/Br-16_IR_rec1675.jpg
- 5_144/Br-16_IR_rec1679.jpg
- 5_144/Br-16_IR_rec1683.jpg
- 5_144/Br-16_IR_rec1687.jpg
- 5_144/Br-16_IR_rec1691.jpg
- 5_144/Br-16_IR_rec1695.jpg
- 5_144/Br-16_IR_rec1699.jpg
- 5_144/Br-16_IR_rec1703.jpg
- 5_144/Br-16_IR_rec1707.jpg
- 5_144/Br-16_IR_rec1711.jpg
- 5_144/Br-16_IR_rec1715.jpg
- 5_144/Br-16_IR_rec1719.jpg
- 5_144/Br-16_IR_rec1723.jpg
- 5_144/Br-16_IR_rec1727.jpg
- 5_144/Br-16_IR_rec1731.jpg
- 5_144/Br-16_IR_rec1735.jpg
- 5_144/Br-16_IR_rec1739.jpg
- 5_144/Br-16_IR_rec1743.jpg
- 5_144/Br-16_IR_rec1747.jpg
- 5_144/Br-16_IR_rec1751.jpg
- 5_144/Br-16_IR_rec1755.jpg
- 5_144/Br-16_IR_rec1759.jpg
- 5_144/Br-16_IR_rec1763.jpg
- 5_144/Br-16_IR_rec1767.jpg
- 5_144/Br-16_IR_rec1771.jpg
- 5_144/Br-16_IR_rec1775.jpg
- 5_144/Br-16_IR_rec1779.jpg
- 5_144/Br-16_IR_rec1783.jpg
- 5_144/Br-16_IR_rec1787.jpg
- 5_144/Br-16_IR_rec1791.jpg
- 5_144/Br-16_IR_rec1795.jpg
- 5_144/Br-16_IR_rec1799.jpg
- 5_144/Br-16_IR_rec1803.jpg
- 5_144/Br-16_IR_rec1807.jpg
- 5_144/Br-16_IR_rec1811.jpg
- 5_144/Br-16_IR_rec1815.jpg
- 5_144/Br-16_IR_rec1819.jpg
- 5_144/Br-16_IR_rec1823.jpg
- 5_144/Br-16_IR_rec1827.jpg
- 5_144/Br-16_IR_rec1831.jpg
- 5_144/Br-16_IR_rec1835.jpg
- 5_144/Br-16_IR_rec1839.jpg
- 5_144/Br-16_IR_rec1843.jpg
- 5_144/Br-16_IR_rec1847.jpg
- 5_144/Br-16_IR_rec1851.jpg
- 5_144/Br-16_IR_rec1855.jpg
[truncated: 81 more entries]
