# Supplementary material for: A new small-sized stem salamander from the Middle Jurassic of Western Siberia, Russia
Source: PLoS One. 2020 Feb 19;15(2):e0228610. doi: 10.1371/journal.pone.0228610 (PMC7029856; doi:10.1371/journal.pone.0228610)
Supplement: S3 File — (ZIP) [file pone.0228610.s003.zip]

Archive with 510 entries (509 files):
- 6_144/
- 6_144/Br_II__IR_rec0570.jpg
- 6_144/Br_II__IR_rec0574.jpg
- 6_144/Br_II__IR_rec0578.jpg
- 6_144/Br_II__IR_rec0582.jpg
- 6_144/Br_II__IR_rec0586.jpg
- 6_144/Br_II__IR_rec0590.jpg
- 6_144/Br_II__IR_rec0594.jpg
- 6_144/Br_II__IR_rec0598.jpg
- 6_144/Br_II__IR_rec0602.jpg
- 6_144/Br_II__IR_rec0606.jpg
- 6_144/Br_II__IR_rec0610.jpg
- 6_144/Br_II__IR_rec0614.jpg
- 6_144/Br_II__IR_rec0618.jpg
- 6_144/Br_II__IR_rec0622.jpg
- 6_144/Br_II__IR_rec0626.jpg
- 6_144/Br_II__IR_rec0630.jpg
- 6_144/Br_II__IR_rec0634.jpg
- 6_144/Br_II__IR_rec0638.jpg
- 6_144/Br_II__IR_rec0642.jpg
- 6_144/Br_II__IR_rec0646.jpg
- 6_144/Br_II__IR_rec0650.jpg
- 6_144/Br_II__IR_rec0654.jpg
- 6_144/Br_II__IR_rec0658.jpg
- 6_144/Br_II__IR_rec0662.jpg
- 6_144/Br_II__IR_rec0666.jpg
- 6_144/Br_II__IR_rec0670.jpg
- 6_144/Br_II__IR_rec0674.jpg
- 6_144/Br_II__IR_rec0678.jpg
- 6_144/Br_II__IR_rec0682.jpg
- 6_144/Br_II__IR_rec0686.jpg
- 6_144/Br_II__IR_rec0690.jpg
- 6_144/Br_II__IR_rec0694.jpg
- 6_144/Br_II__IR_rec0698.jpg
- 6_144/Br_II__IR_rec0702.jpg
- 6_144/Br_II__IR_rec0706.jpg
- 6_144/Br_II__IR_rec0710.jpg
- 6_144/Br_II__IR_rec0714.jpg
- 6_144/Br_II__IR_rec0718.jpg
- 6_144/Br_II__IR_rec0722.jpg
- 6_144/Br_II__IR_rec0726.jpg
- 6_144/Br_II__IR_rec0730.jpg
- 6_144/Br_II__IR_rec0734.jpg
- 6_144/Br_II__IR_rec0738.jpg
- 6_144/Br_II__IR_rec0742.jpg
- 6_144/Br_II__IR_rec0746.jpg
- 6_144/Br_II__IR_rec0750.jpg
- 6_144/Br_II__IR_rec0754.jpg
- 6_144/Br_II__IR_rec0758.jpg
- 6_144/Br_II__IR_rec0762.jpg
- 6_144/Br_II__IR_rec0766.jpg
- 6_144/Br_II__IR_rec0770.jpg
- 6_144/Br_II__IR_rec0774.jpg
- 6_144/Br_II__IR_rec0778.jpg
- 6_144/Br_II__IR_rec0782.jpg
- 6_144/Br_II__IR_rec0786.jpg
- 6_144/Br_II__IR_rec0790.jpg
- 6_144/Br_II__IR_rec0794.jpg
- 6_144/Br_II__IR_rec0798.jpg
- 6_144/Br_II__IR_rec0802.jpg
- 6_144/Br_II__IR_rec0806.jpg
- 6_144/Br_II__IR_rec0810.jpg
- 6_144/Br_II__IR_rec0814.jpg
- 6_144/Br_II__IR_rec0818.jpg
- 6_144/Br_II__IR_rec0822.jpg
- 6_144/Br_II__IR_rec0826.jpg
- 6_144/Br_II__IR_rec0830.jpg
- 6_144/Br_II__IR_rec0834.jpg
- 6_144/Br_II__IR_rec0838.jpg
- 6_144/Br_II__IR_rec0842.jpg
- 6_144/Br_II__IR_rec0846.jpg
- 6_144/Br_II__IR_rec0850.jpg
- 6_144/Br_II__IR_rec0854.jpg
- 6_144/Br_II__IR_rec0858.jpg
- 6_144/Br_II__IR_rec0862.jpg
- 6_144/Br_II__IR_rec0866.jpg
- 6_144/Br_II__IR_rec0870.jpg
- 6_144/Br_II__IR_rec0874.jpg
- 6_144/Br_II__IR_rec0878.jpg
- 6_144/Br_II__IR_rec0882.jpg
- 6_144/Br_II__IR_rec0886.jpg
- 6_144/Br_II__IR_rec0890.jpg
- 6_144/Br_II__IR_rec0894.jpg
- 6_144/Br_II__IR_rec0898.jpg
- 6_144/Br_II__IR_rec0902.jpg
- 6_144/Br_II__IR_rec0906.jpg
- 6_144/Br_II__IR_rec0910.jpg
- 6_144/Br_II__IR_rec0914.jpg
- 6_144/Br_II__IR_rec0918.jpg
- 6_144/Br_II__IR_rec0922.jpg
- 6_144/Br_II__IR_rec0926.jpg
- 6_144/Br_II__IR_rec0930.jpg
- 6_144/Br_II__IR_rec0934.jpg
- 6_144/Br_II__IR_rec0938.jpg
- 6_144/Br_II__IR_rec0942.jpg
- 6_144/Br_II__IR_rec0946.jpg
- 6_144/Br_II__IR_rec0950.jpg
- 6_144/Br_II__IR_rec0954.jpg
- 6_144/Br_II__IR_rec0958.jpg
- 6_144/Br_II__IR_rec0962.jpg
- 6_144/Br_II__IR_rec0966.jpg
- 6_144/Br_II__IR_rec0970.jpg
- 6_144/Br_II__IR_rec0974.jpg
- 6_144/Br_II__IR_rec0978.jpg
- 6_144/Br_II__IR_rec0982.jpg
- 6_144/Br_II__IR_rec0986.jpg
- 6_144/Br_II__IR_rec0990.jpg
- 6_144/Br_II__IR_rec0994.jpg
- 6_144/Br_II__IR_rec0998.jpg
- 6_144/Br_II__IR_rec1002.jpg
- 6_144/Br_II__IR_rec1006.jpg
- 6_144/Br_II__IR_rec1010.jpg
- 6_144/Br_II__IR_rec1014.jpg
- 6_144/Br_II__IR_rec1018.jpg
- 6_144/Br_II__IR_rec1022.jpg
- 6_144/Br_II__IR_rec1026.jpg
- 6_144/Br_II__IR_rec1030.jpg
- 6_144/Br_II__IR_rec1034.jpg
- 6_144/Br_II__IR_rec1038.jpg
- 6_144/Br_II__IR_rec1042.jpg
- 6_144/Br_II__IR_rec1046.jpg
- 6_144/Br_II__IR_rec1050.jpg
- 6_144/Br_II__IR_rec1054.jpg
- 6_144/Br_II__IR_rec1058.jpg
- 6_144/Br_II__IR_rec1062.jpg
- 6_144/Br_II__IR_rec1066.jpg
- 6_144/Br_II__IR_rec1070.jpg
- 6_144/Br_II__IR_rec1074.jpg
- 6_144/Br_II__IR_rec1078.jpg
- 6_144/Br_II__IR_rec1082.jpg
- 6_144/Br_II__IR_rec1086.jpg
- 6_144/Br_II__IR_rec1090.jpg
- 6_144/Br_II__IR_rec1094.jpg
- 6_144/Br_II__IR_rec1098.jpg
- 6_144/Br_II__IR_rec1102.jpg
- 6_144/Br_II__IR_rec1106.jpg
- 6_144/Br_II__IR_rec1110.jpg
- 6_144/Br_II__IR_rec1114.jpg
- 6_144/Br_II__IR_rec1118.jpg
- 6_144/Br_II__IR_rec1122.jpg
- 6_144/Br_II__IR_rec1126.jpg
- 6_144/Br_II__IR_rec1130.jpg
- 6_144/Br_II__IR_rec1134.jpg
- 6_144/Br_II__IR_rec1138.jpg
- 6_144/Br_II__IR_rec1142.jpg
- 6_144/Br_II__IR_rec1146.jpg
- 6_144/Br_II__IR_rec1150.jpg
- 6_144/Br_II__IR_rec1154.jpg
- 6_144/Br_II__IR_rec1158.jpg
- 6_144/Br_II__IR_rec1162.jpg
- 6_144/Br_II__IR_rec1166.jpg
- 6_144/Br_II__IR_rec1170.jpg
- 6_144/Br_II__IR_rec1174.jpg
- 6_144/Br_II__IR_rec1178.jpg
- 6_144/Br_II__IR_rec1182.jpg
- 6_144/Br_II__IR_rec1186.jpg
- 6_144/Br_II__IR_rec1190.jpg
- 6_144/Br_II__IR_rec1194.jpg
- 6_144/Br_II__IR_rec1198.jpg
- 6_144/Br_II__IR_rec1202.jpg
- 6_144/Br_II__IR_rec1206.jpg
- 6_144/Br_II__IR_rec1210.jpg
- 6_144/Br_II__IR_rec1214.jpg
- 6_144/Br_II__IR_rec1218.jpg
- 6_144/Br_II__IR_rec1222.jpg
- 6_144/Br_II__IR_rec1226.jpg
- 6_144/Br_II__IR_rec1230.jpg
- 6_144/Br_II__IR_rec1234.jpg
- 6_144/Br_II__IR_rec1238.jpg
- 6_144/Br_II__IR_rec1242.jpg
- 6_144/Br_II__IR_rec1246.jpg
- 6_144/Br_II__IR_rec1250.jpg
- 6_144/Br_II__IR_rec1254.jpg
- 6_144/Br_II__IR_rec1258.jpg
- 6_144/Br_II__IR_rec1262.jpg
- 6_144/Br_II__IR_rec1266.jpg
- 6_144/Br_II__IR_rec1270.jpg
- 6_144/Br_II__IR_rec1274.jpg
- 6_144/Br_II__IR_rec1278.jpg
- 6_144/Br_II__IR_rec1282.jpg
- 6_144/Br_II__IR_rec1286.jpg
- 6_144/Br_II__IR_rec1290.jpg
- 6_144/Br_II__IR_rec1294.jpg
- 6_144/Br_II__IR_rec1298.jpg
- 6_144/Br_II__IR_rec1302.jpg
- 6_144/Br_II__IR_rec1306.jpg
- 6_144/Br_II__IR_rec1310.jpg
- 6_144/Br_II__IR_rec1314.jpg
- 6_144/Br_II__IR_rec1318.jpg
- 6_144/Br_II__IR_rec1322.jpg
- 6_144/Br_II__IR_rec1326.jpg
- 6_144/Br_II__IR_rec1330.jpg
- 6_144/Br_II__IR_rec1334.jpg
- 6_144/Br_II__IR_rec1338.jpg
- 6_144/Br_II__IR_rec1342.jpg
- 6_144/Br_II__IR_rec1346.jpg
- 6_144/Br_II__IR_rec1350.jpg
- 6_144/Br_II__IR_rec1354.jpg
- 6_144/Br_II__IR_rec1358.jpg
- 6_144/Br_II__IR_rec1362.jpg
- 6_144/Br_II__IR_rec1366.jpg
- 6_144/Br_II__IR_rec1370.jpg
- 6_144/Br_II__IR_rec1374.jpg
- 6_144/Br_II__IR_rec1378.jpg
- 6_144/Br_II__IR_rec1382.jpg
- 6_144/Br_II__IR_rec1386.jpg
- 6_144/Br_II__IR_rec1390.jpg
- 6_144/Br_II__IR_rec1394.jpg
- 6_144/Br_II__IR_rec1398.jpg
- 6_144/Br_II__IR_rec1402.jpg
- 6_144/Br_II__IR_rec1406.jpg
- 6_144/Br_II__IR_rec1410.jpg
- 6_144/Br_II__IR_rec1414.jpg
- 6_144/Br_II__IR_rec1418.jpg
- 6_144/Br_II__IR_rec1422.jpg
- 6_144/Br_II__IR_rec1426.jpg
- 6_144/Br_II__IR_rec1430.jpg
- 6_144/Br_II__IR_rec1434.jpg
- 6_144/Br_II__IR_rec1438.jpg
- 6_144/Br_II__IR_rec1442.jpg
- 6_144/Br_II__IR_rec1446.jpg
- 6_144/Br_II__IR_rec1450.jpg
- 6_144/Br_II__IR_rec1454.jpg
- 6_144/Br_II__IR_rec1458.jpg
- 6_144/Br_II__IR_rec1462.jpg
- 6_144/Br_II__IR_rec1466.jpg
- 6_144/Br_II__IR_rec1470.jpg
- 6_144/Br_II__IR_rec1474.jpg
- 6_144/Br_II__IR_rec1478.jpg
- 6_144/Br_II__IR_rec1482.jpg
- 6_144/Br_II__IR_rec1486.jpg
- 6_144/Br_II__IR_rec1490.jpg
- 6_144/Br_II__IR_rec1494.jpg
- 6_144/Br_II__IR_rec1498.jpg
- 6_144/Br_II__IR_rec1502.jpg
- 6_144/Br_II__IR_rec1506.jpg
- 6_144/Br_II__IR_rec1510.jpg
- 6_144/Br_II__IR_rec1514.jpg
- 6_144/Br_II__IR_rec1518.jpg
- 6_144/Br_II__IR_rec1522.jpg
- 6_144/Br_II__IR_rec1526.jpg
- 6_144/Br_II__IR_rec1530.jpg
- 6_144/Br_II__IR_rec1534.jpg
- 6_144/Br_II__IR_rec1538.jpg
- 6_144/Br_II__IR_rec1542.jpg
- 6_144/Br_II__IR_rec1546.jpg
- 6_144/Br_II__IR_rec1550.jpg
- 6_144/Br_II__IR_rec1554.jpg
- 6_144/Br_II__IR_rec1558.jpg
- 6_144/Br_II__IR_rec1562.jpg
- 6_144/Br_II__IR_rec1566.jpg
- 6_144/Br_II__IR_rec1570.jpg
- 6_144/Br_II__IR_rec1574.jpg
- 6_144/Br_II__IR_rec1578.jpg
- 6_144/Br_II__IR_rec1582.jpg
- 6_144/Br_II__IR_rec1586.jpg
- 6_144/Br_II__IR_rec1590.jpg
- 6_144/Br_II__IR_rec1594.jpg
- 6_144/Br_II__IR_rec1598.jpg
- 6_144/Br_II__IR_rec1602.jpg
- 6_144/Br_II__IR_rec1606.jpg
- 6_144/Br_II__IR_rec1610.jpg
- 6_144/Br_II__IR_rec1614.jpg
- 6_144/Br_II__IR_rec1618.jpg
- 6_144/Br_II__IR_rec1622.jpg
- 6_144/Br_II__IR_rec1626.jpg
- 6_144/Br_II__IR_rec1630.jpg
- 6_144/Br_II__IR_rec1634.jpg
- 6_144/Br_II__IR_rec1638.jpg
- 6_144/Br_II__IR_rec1642.jpg
- 6_144/Br_II__IR_rec1646.jpg
- 6_144/Br_II__IR_rec1650.jpg
- 6_144/Br_II__IR_rec1654.jpg
- 6_144/Br_II__IR_rec1658.jpg
- 6_144/Br_II__IR_rec1662.jpg
- 6_144/Br_II__IR_rec1666.jpg
- 6_144/Br_II__IR_rec1670.jpg
- 6_144/Br_II__IR_rec1674.jpg
- 6_144/Br_II__IR_rec1678.jpg
- 6_144/Br_II__IR_rec1682.jpg
- 6_144/Br_II__IR_rec1686.jpg
- 6_144/Br_II__IR_rec1690.jpg
- 6_144/Br_II__IR_rec1694.jpg
- 6_144/Br_II__IR_rec1698.jpg
- 6_144/Br_II__IR_rec1702.jpg
- 6_144/Br_II__IR_rec1706.jpg
- 6_144/Br_II__IR_rec1710.jpg
- 6_144/Br_II__IR_rec1714.jpg
- 6_144/Br_II__IR_rec1718.jpg
- 6_144/Br_II__IR_rec1722.jpg
- 6_144/Br_II__IR_rec1726.jpg
- 6_144/Br_II__IR_rec1730.jpg
- 6_144/Br_II__IR_rec1734.jpg
- 6_144/Br_II__IR_rec1738.jpg
- 6_144/Br_II__IR_rec1742.jpg
- 6_144/Br_II__IR_rec1746.jpg
- 6_144/Br_II__IR_rec1750.jpg
- 6_144/Br_II__IR_rec1754.jpg
- 6_144/Br_II__IR_rec1758.jpg
- 6_144/Br_II__IR_rec1762.jpg
[truncated: 210 more entries]
