# Supplementary material for: A new small-sized stem salamander from the Middle Jurassic of Western Siberia, Russia
Source: PLoS One. 2020 Feb 19;15(2):e0228610. doi: 10.1371/journal.pone.0228610 (PMC7029856; doi:10.1371/journal.pone.0228610)
Supplement: S4 File — (ZIP) [file pone.0228610.s004.zip]

Archive with 465 entries (465 files):
- 29_144/BrI_IR_rec0265.jpg
- 29_144/BrI_IR_rec0269.jpg
- 29_144/BrI_IR_rec0273.jpg
- 29_144/BrI_IR_rec0277.jpg
- 29_144/BrI_IR_rec0281.jpg
- 29_144/BrI_IR_rec0285.jpg
- 29_144/BrI_IR_rec0289.jpg
- 29_144/BrI_IR_rec0293.jpg
- 29_144/BrI_IR_rec0297.jpg
- 29_144/BrI_IR_rec0301.jpg
- 29_144/BrI_IR_rec0305.jpg
- 29_144/BrI_IR_rec0309.jpg
- 29_144/BrI_IR_rec0313.jpg
- 29_144/BrI_IR_rec0317.jpg
- 29_144/BrI_IR_rec0321.jpg
- 29_144/BrI_IR_rec0325.jpg
- 29_144/BrI_IR_rec0329.jpg
- 29_144/BrI_IR_rec0333.jpg
- 29_144/BrI_IR_rec0337.jpg
- 29_144/BrI_IR_rec0341.jpg
- 29_144/BrI_IR_rec0345.jpg
- 29_144/BrI_IR_rec0349.jpg
- 29_144/BrI_IR_rec0353.jpg
- 29_144/BrI_IR_rec0357.jpg
- 29_144/BrI_IR_rec0361.jpg
- 29_144/BrI_IR_rec0365.jpg
- 29_144/BrI_IR_rec0369.jpg
- 29_144/BrI_IR_rec0373.jpg
- 29_144/BrI_IR_rec0377.jpg
- 29_144/BrI_IR_rec0381.jpg
- 29_144/BrI_IR_rec0385.jpg
- 29_144/BrI_IR_rec0389.jpg
- 29_144/BrI_IR_rec0393.jpg
- 29_144/BrI_IR_rec0397.jpg
- 29_144/BrI_IR_rec0401.jpg
- 29_144/BrI_IR_rec0405.jpg
- 29_144/BrI_IR_rec0409.jpg
- 29_144/BrI_IR_rec0413.jpg
- 29_144/BrI_IR_rec0417.jpg
- 29_144/BrI_IR_rec0421.jpg
- 29_144/BrI_IR_rec0425.jpg
- 29_144/BrI_IR_rec0429.jpg
- 29_144/BrI_IR_rec0433.jpg
- 29_144/BrI_IR_rec0437.jpg
- 29_144/BrI_IR_rec0441.jpg
- 29_144/BrI_IR_rec0445.jpg
- 29_144/BrI_IR_rec0449.jpg
- 29_144/BrI_IR_rec0453.jpg
- 29_144/BrI_IR_rec0457.jpg
- 29_144/BrI_IR_rec0461.jpg
- 29_144/BrI_IR_rec0465.jpg
- 29_144/BrI_IR_rec0469.jpg
- 29_144/BrI_IR_rec0473.jpg
- 29_144/BrI_IR_rec0477.jpg
- 29_144/BrI_IR_rec0481.jpg
- 29_144/BrI_IR_rec0485.jpg
- 29_144/BrI_IR_rec0489.jpg
- 29_144/BrI_IR_rec0493.jpg
- 29_144/BrI_IR_rec0497.jpg
- 29_144/BrI_IR_rec0501.jpg
- 29_144/BrI_IR_rec0505.jpg
- 29_144/BrI_IR_rec0509.jpg
- 29_144/BrI_IR_rec0513.jpg
- 29_144/BrI_IR_rec0517.jpg
- 29_144/BrI_IR_rec0521.jpg
- 29_144/BrI_IR_rec0525.jpg
- 29_144/BrI_IR_rec0529.jpg
- 29_144/BrI_IR_rec0533.jpg
- 29_144/BrI_IR_rec0537.jpg
- 29_144/BrI_IR_rec0541.jpg
- 29_144/BrI_IR_rec0545.jpg
- 29_144/BrI_IR_rec0549.jpg
- 29_144/BrI_IR_rec0553.jpg
- 29_144/BrI_IR_rec0557.jpg
- 29_144/BrI_IR_rec0561.jpg
- 29_144/BrI_IR_rec0565.jpg
- 29_144/BrI_IR_rec0569.jpg
- 29_144/BrI_IR_rec0573.jpg
- 29_144/BrI_IR_rec0577.jpg
- 29_144/BrI_IR_rec0581.jpg
- 29_144/BrI_IR_rec0585.jpg
- 29_144/BrI_IR_rec0589.jpg
- 29_144/BrI_IR_rec0593.jpg
- 29_144/BrI_IR_rec0597.jpg
- 29_144/BrI_IR_rec0601.jpg
- 29_144/BrI_IR_rec0605.jpg
- 29_144/BrI_IR_rec0609.jpg
- 29_144/BrI_IR_rec0613.jpg
- 29_144/BrI_IR_rec0617.jpg
- 29_144/BrI_IR_rec0621.jpg
- 29_144/BrI_IR_rec0625.jpg
- 29_144/BrI_IR_rec0629.jpg
- 29_144/BrI_IR_rec0633.jpg
- 29_144/BrI_IR_rec0637.jpg
- 29_144/BrI_IR_rec0641.jpg
- 29_144/BrI_IR_rec0645.jpg
- 29_144/BrI_IR_rec0649.jpg
- 29_144/BrI_IR_rec0653.jpg
- 29_144/BrI_IR_rec0657.jpg
- 29_144/BrI_IR_rec0661.jpg
- 29_144/BrI_IR_rec0665.jpg
- 29_144/BrI_IR_rec0669.jpg
- 29_144/BrI_IR_rec0673.jpg
- 29_144/BrI_IR_rec0677.jpg
- 29_144/BrI_IR_rec0681.jpg
- 29_144/BrI_IR_rec0685.jpg
- 29_144/BrI_IR_rec0689.jpg
- 29_144/BrI_IR_rec0693.jpg
- 29_144/BrI_IR_rec0697.jpg
- 29_144/BrI_IR_rec0701.jpg
- 29_144/BrI_IR_rec0705.jpg
- 29_144/BrI_IR_rec0709.jpg
- 29_144/BrI_IR_rec0713.jpg
- 29_144/BrI_IR_rec0717.jpg
- 29_144/BrI_IR_rec0721.jpg
- 29_144/BrI_IR_rec0725.jpg
- 29_144/BrI_IR_rec0729.jpg
- 29_144/BrI_IR_rec0733.jpg
- 29_144/BrI_IR_rec0737.jpg
- 29_144/BrI_IR_rec0741.jpg
- 29_144/BrI_IR_rec0745.jpg
- 29_144/BrI_IR_rec0749.jpg
- 29_144/BrI_IR_rec0753.jpg
- 29_144/BrI_IR_rec0757.jpg
- 29_144/BrI_IR_rec0761.jpg
- 29_144/BrI_IR_rec0765.jpg
- 29_144/BrI_IR_rec0769.jpg
- 29_144/BrI_IR_rec0773.jpg
- 29_144/BrI_IR_rec0777.jpg
- 29_144/BrI_IR_rec0781.jpg
- 29_144/BrI_IR_rec0785.jpg
- 29_144/BrI_IR_rec0789.jpg
- 29_144/BrI_IR_rec0793.jpg
- 29_144/BrI_IR_rec0797.jpg
- 29_144/BrI_IR_rec0801.jpg
- 29_144/BrI_IR_rec0805.jpg
- 29_144/BrI_IR_rec0809.jpg
- 29_144/BrI_IR_rec0813.jpg
- 29_144/BrI_IR_rec0817.jpg
- 29_144/BrI_IR_rec0821.jpg
- 29_144/BrI_IR_rec0825.jpg
- 29_144/BrI_IR_rec0829.jpg
- 29_144/BrI_IR_rec0833.jpg
- 29_144/BrI_IR_rec0837.jpg
- 29_144/BrI_IR_rec0841.jpg
- 29_144/BrI_IR_rec0845.jpg
- 29_144/BrI_IR_rec0849.jpg
- 29_144/BrI_IR_rec0853.jpg
- 29_144/BrI_IR_rec0857.jpg
- 29_144/BrI_IR_rec0861.jpg
- 29_144/BrI_IR_rec0865.jpg
- 29_144/BrI_IR_rec0869.jpg
- 29_144/BrI_IR_rec0873.jpg
- 29_144/BrI_IR_rec0877.jpg
- 29_144/BrI_IR_rec0881.jpg
- 29_144/BrI_IR_rec0885.jpg
- 29_144/BrI_IR_rec0889.jpg
- 29_144/BrI_IR_rec0893.jpg
- 29_144/BrI_IR_rec0897.jpg
- 29_144/BrI_IR_rec0901.jpg
- 29_144/BrI_IR_rec0905.jpg
- 29_144/BrI_IR_rec0909.jpg
- 29_144/BrI_IR_rec0913.jpg
- 29_144/BrI_IR_rec0917.jpg
- 29_144/BrI_IR_rec0921.jpg
- 29_144/BrI_IR_rec0925.jpg
- 29_144/BrI_IR_rec0929.jpg
- 29_144/BrI_IR_rec0933.jpg
- 29_144/BrI_IR_rec0937.jpg
- 29_144/BrI_IR_rec0941.jpg
- 29_144/BrI_IR_rec0945.jpg
- 29_144/BrI_IR_rec0949.jpg
- 29_144/BrI_IR_rec0953.jpg
- 29_144/BrI_IR_rec0957.jpg
- 29_144/BrI_IR_rec0961.jpg
- 29_144/BrI_IR_rec0965.jpg
- 29_144/BrI_IR_rec0969.jpg
- 29_144/BrI_IR_rec0973.jpg
- 29_144/BrI_IR_rec0977.jpg
- 29_144/BrI_IR_rec0981.jpg
- 29_144/BrI_IR_rec0985.jpg
- 29_144/BrI_IR_rec0989.jpg
- 29_144/BrI_IR_rec0993.jpg
- 29_144/BrI_IR_rec0997.jpg
- 29_144/BrI_IR_rec1001.jpg
- 29_144/BrI_IR_rec1005.jpg
- 29_144/BrI_IR_rec1009.jpg
- 29_144/BrI_IR_rec1013.jpg
- 29_144/BrI_IR_rec1017.jpg
- 29_144/BrI_IR_rec1021.jpg
- 29_144/BrI_IR_rec1025.jpg
- 29_144/BrI_IR_rec1029.jpg
- 29_144/BrI_IR_rec1033.jpg
- 29_144/BrI_IR_rec1037.jpg
- 29_144/BrI_IR_rec1041.jpg
- 29_144/BrI_IR_rec1045.jpg
- 29_144/BrI_IR_rec1049.jpg
- 29_144/BrI_IR_rec1053.jpg
- 29_144/BrI_IR_rec1057.jpg
- 29_144/BrI_IR_rec1061.jpg
- 29_144/BrI_IR_rec1065.jpg
- 29_144/BrI_IR_rec1069.jpg
- 29_144/BrI_IR_rec1073.jpg
- 29_144/BrI_IR_rec1077.jpg
- 29_144/BrI_IR_rec1081.jpg
- 29_144/BrI_IR_rec1085.jpg
- 29_144/BrI_IR_rec1089.jpg
- 29_144/BrI_IR_rec1093.jpg
- 29_144/BrI_IR_rec1097.jpg
- 29_144/BrI_IR_rec1101.jpg
- 29_144/BrI_IR_rec1105.jpg
- 29_144/BrI_IR_rec1109.jpg
- 29_144/BrI_IR_rec1113.jpg
- 29_144/BrI_IR_rec1117.jpg
- 29_144/BrI_IR_rec1121.jpg
- 29_144/BrI_IR_rec1125.jpg
- 29_144/BrI_IR_rec1129.jpg
- 29_144/BrI_IR_rec1133.jpg
- 29_144/BrI_IR_rec1137.jpg
- 29_144/BrI_IR_rec1141.jpg
- 29_144/BrI_IR_rec1145.jpg
- 29_144/BrI_IR_rec1149.jpg
- 29_144/BrI_IR_rec1153.jpg
- 29_144/BrI_IR_rec1157.jpg
- 29_144/BrI_IR_rec1161.jpg
- 29_144/BrI_IR_rec1165.jpg
- 29_144/BrI_IR_rec1169.jpg
- 29_144/BrI_IR_rec1173.jpg
- 29_144/BrI_IR_rec1177.jpg
- 29_144/BrI_IR_rec1181.jpg
- 29_144/BrI_IR_rec1185.jpg
- 29_144/BrI_IR_rec1189.jpg
- 29_144/BrI_IR_rec1193.jpg
- 29_144/BrI_IR_rec1197.jpg
- 29_144/BrI_IR_rec1201.jpg
- 29_144/BrI_IR_rec1205.jpg
- 29_144/BrI_IR_rec1209.jpg
- 29_144/BrI_IR_rec1213.jpg
- 29_144/BrI_IR_rec1217.jpg
- 29_144/BrI_IR_rec1221.jpg
- 29_144/BrI_IR_rec1225.jpg
- 29_144/BrI_IR_rec1229.jpg
- 29_144/BrI_IR_rec1233.jpg
- 29_144/BrI_IR_rec1237.jpg
- 29_144/BrI_IR_rec1241.jpg
- 29_144/BrI_IR_rec1245.jpg
- 29_144/BrI_IR_rec1249.jpg
- 29_144/BrI_IR_rec1253.jpg
- 29_144/BrI_IR_rec1257.jpg
- 29_144/BrI_IR_rec1261.jpg
- 29_144/BrI_IR_rec1265.jpg
- 29_144/BrI_IR_rec1269.jpg
- 29_144/BrI_IR_rec1273.jpg
- 29_144/BrI_IR_rec1277.jpg
- 29_144/BrI_IR_rec1281.jpg
- 29_144/BrI_IR_rec1285.jpg
- 29_144/BrI_IR_rec1289.jpg
- 29_144/BrI_IR_rec1293.jpg
- 29_144/BrI_IR_rec1297.jpg
- 29_144/BrI_IR_rec1301.jpg
- 29_144/BrI_IR_rec1305.jpg
- 29_144/BrI_IR_rec1309.jpg
- 29_144/BrI_IR_rec1313.jpg
- 29_144/BrI_IR_rec1317.jpg
- 29_144/BrI_IR_rec1321.jpg
- 29_144/BrI_IR_rec1325.jpg
- 29_144/BrI_IR_rec1329.jpg
- 29_144/BrI_IR_rec1333.jpg
- 29_144/BrI_IR_rec1337.jpg
- 29_144/BrI_IR_rec1341.jpg
- 29_144/BrI_IR_rec1345.jpg
- 29_144/BrI_IR_rec1349.jpg
- 29_144/BrI_IR_rec1353.jpg
- 29_144/BrI_IR_rec1357.jpg
- 29_144/BrI_IR_rec1361.jpg
- 29_144/BrI_IR_rec1365.jpg
- 29_144/BrI_IR_rec1369.jpg
- 29_144/BrI_IR_rec1373.jpg
- 29_144/BrI_IR_rec1377.jpg
- 29_144/BrI_IR_rec1381.jpg
- 29_144/BrI_IR_rec1385.jpg
- 29_144/BrI_IR_rec1389.jpg
- 29_144/BrI_IR_rec1393.jpg
- 29_144/BrI_IR_rec1397.jpg
- 29_144/BrI_IR_rec1401.jpg
- 29_144/BrI_IR_rec1405.jpg
- 29_144/BrI_IR_rec1409.jpg
- 29_144/BrI_IR_rec1413.jpg
- 29_144/BrI_IR_rec1417.jpg
- 29_144/BrI_IR_rec1421.jpg
- 29_144/BrI_IR_rec1425.jpg
- 29_144/BrI_IR_rec1429.jpg
- 29_144/BrI_IR_rec1433.jpg
- 29_144/BrI_IR_rec1437.jpg
- 29_144/BrI_IR_rec1441.jpg
- 29_144/BrI_IR_rec1445.jpg
- 29_144/BrI_IR_rec1449.jpg
- 29_144/BrI_IR_rec1453.jpg
- 29_144/BrI_IR_rec1457.jpg
- 29_144/BrI_IR_rec1461.jpg
[truncated: 165 more entries]
