# Supplementary material for: A new small-sized stem salamander from the Middle Jurassic of Western Siberia, Russia
Source: PLoS One. 2020 Feb 19;15(2):e0228610. doi: 10.1371/journal.pone.0228610 (PMC7029856; doi:10.1371/journal.pone.0228610)
Supplement: S5 File — (ZIP) [file pone.0228610.s005.zip]

Archive with 306 entries (305 files):
- 32_144/
- 32_144/Br-2_IR_rec1334.jpg
- 32_144/Br-2_IR_rec1338.jpg
- 32_144/Br-2_IR_rec1342.jpg
- 32_144/Br-2_IR_rec1346.jpg
- 32_144/Br-2_IR_rec1350.jpg
- 32_144/Br-2_IR_rec1354.jpg
- 32_144/Br-2_IR_rec1358.jpg
- 32_144/Br-2_IR_rec1362.jpg
- 32_144/Br-2_IR_rec1366.jpg
- 32_144/Br-2_IR_rec1370.jpg
- 32_144/Br-2_IR_rec1374.jpg
- 32_144/Br-2_IR_rec1378.jpg
- 32_144/Br-2_IR_rec1382.jpg
- 32_144/Br-2_IR_rec1386.jpg
- 32_144/Br-2_IR_rec1390.jpg
- 32_144/Br-2_IR_rec1394.jpg
- 32_144/Br-2_IR_rec1398.jpg
- 32_144/Br-2_IR_rec1402.jpg
- 32_144/Br-2_IR_rec1406.jpg
- 32_144/Br-2_IR_rec1410.jpg
- 32_144/Br-2_IR_rec1414.jpg
- 32_144/Br-2_IR_rec1418.jpg
- 32_144/Br-2_IR_rec1422.jpg
- 32_144/Br-2_IR_rec1426.jpg
- 32_144/Br-2_IR_rec1430.jpg
- 32_144/Br-2_IR_rec1434.jpg
- 32_144/Br-2_IR_rec1438.jpg
- 32_144/Br-2_IR_rec1442.jpg
- 32_144/Br-2_IR_rec1446.jpg
- 32_144/Br-2_IR_rec1450.jpg
- 32_144/Br-2_IR_rec1454.jpg
- 32_144/Br-2_IR_rec1458.jpg
- 32_144/Br-2_IR_rec1462.jpg
- 32_144/Br-2_IR_rec1466.jpg
- 32_144/Br-2_IR_rec1470.jpg
- 32_144/Br-2_IR_rec1474.jpg
- 32_144/Br-2_IR_rec1478.jpg
- 32_144/Br-2_IR_rec1482.jpg
- 32_144/Br-2_IR_rec1486.jpg
- 32_144/Br-2_IR_rec1490.jpg
- 32_144/Br-2_IR_rec1494.jpg
- 32_144/Br-2_IR_rec1498.jpg
- 32_144/Br-2_IR_rec1502.jpg
- 32_144/Br-2_IR_rec1506.jpg
- 32_144/Br-2_IR_rec1510.jpg
- 32_144/Br-2_IR_rec1514.jpg
- 32_144/Br-2_IR_rec1518.jpg
- 32_144/Br-2_IR_rec1522.jpg
- 32_144/Br-2_IR_rec1526.jpg
- 32_144/Br-2_IR_rec1530.jpg
- 32_144/Br-2_IR_rec1534.jpg
- 32_144/Br-2_IR_rec1538.jpg
- 32_144/Br-2_IR_rec1542.jpg
- 32_144/Br-2_IR_rec1546.jpg
- 32_144/Br-2_IR_rec1550.jpg
- 32_144/Br-2_IR_rec1554.jpg
- 32_144/Br-2_IR_rec1558.jpg
- 32_144/Br-2_IR_rec1562.jpg
- 32_144/Br-2_IR_rec1566.jpg
- 32_144/Br-2_IR_rec1570.jpg
- 32_144/Br-2_IR_rec1574.jpg
- 32_144/Br-2_IR_rec1578.jpg
- 32_144/Br-2_IR_rec1582.jpg
- 32_144/Br-2_IR_rec1586.jpg
- 32_144/Br-2_IR_rec1590.jpg
- 32_144/Br-2_IR_rec1594.jpg
- 32_144/Br-2_IR_rec1598.jpg
- 32_144/Br-2_IR_rec1602.jpg
- 32_144/Br-2_IR_rec1606.jpg
- 32_144/Br-2_IR_rec1610.jpg
- 32_144/Br-2_IR_rec1614.jpg
- 32_144/Br-2_IR_rec1618.jpg
- 32_144/Br-2_IR_rec1622.jpg
- 32_144/Br-2_IR_rec1626.jpg
- 32_144/Br-2_IR_rec1630.jpg
- 32_144/Br-2_IR_rec1634.jpg
- 32_144/Br-2_IR_rec1638.jpg
- 32_144/Br-2_IR_rec1642.jpg
- 32_144/Br-2_IR_rec1646.jpg
- 32_144/Br-2_IR_rec1650.jpg
- 32_144/Br-2_IR_rec1654.jpg
- 32_144/Br-2_IR_rec1658.jpg
- 32_144/Br-2_IR_rec1662.jpg
- 32_144/Br-2_IR_rec1666.jpg
- 32_144/Br-2_IR_rec1670.jpg
- 32_144/Br-2_IR_rec1674.jpg
- 32_144/Br-2_IR_rec1678.jpg
- 32_144/Br-2_IR_rec1682.jpg
- 32_144/Br-2_IR_rec1686.jpg
- 32_144/Br-2_IR_rec1690.jpg
- 32_144/Br-2_IR_rec1694.jpg
- 32_144/Br-2_IR_rec1698.jpg
- 32_144/Br-2_IR_rec1702.jpg
- 32_144/Br-2_IR_rec1706.jpg
- 32_144/Br-2_IR_rec1710.jpg
- 32_144/Br-2_IR_rec1714.jpg
- 32_144/Br-2_IR_rec1718.jpg
- 32_144/Br-2_IR_rec1722.jpg
- 32_144/Br-2_IR_rec1726.jpg
- 32_144/Br-2_IR_rec1730.jpg
- 32_144/Br-2_IR_rec1734.jpg
- 32_144/Br-2_IR_rec1738.jpg
- 32_144/Br-2_IR_rec1742.jpg
- 32_144/Br-2_IR_rec1746.jpg
- 32_144/Br-2_IR_rec1750.jpg
- 32_144/Br-2_IR_rec1754.jpg
- 32_144/Br-2_IR_rec1758.jpg
- 32_144/Br-2_IR_rec1762.jpg
- 32_144/Br-2_IR_rec1766.jpg
- 32_144/Br-2_IR_rec1770.jpg
- 32_144/Br-2_IR_rec1774.jpg
- 32_144/Br-2_IR_rec1778.jpg
- 32_144/Br-2_IR_rec1782.jpg
- 32_144/Br-2_IR_rec1786.jpg
- 32_144/Br-2_IR_rec1790.jpg
- 32_144/Br-2_IR_rec1794.jpg
- 32_144/Br-2_IR_rec1798.jpg
- 32_144/Br-2_IR_rec1802.jpg
- 32_144/Br-2_IR_rec1806.jpg
- 32_144/Br-2_IR_rec1810.jpg
- 32_144/Br-2_IR_rec1814.jpg
- 32_144/Br-2_IR_rec1818.jpg
- 32_144/Br-2_IR_rec1822.jpg
- 32_144/Br-2_IR_rec1826.jpg
- 32_144/Br-2_IR_rec1830.jpg
- 32_144/Br-2_IR_rec1834.jpg
- 32_144/Br-2_IR_rec1838.jpg
- 32_144/Br-2_IR_rec1842.jpg
- 32_144/Br-2_IR_rec1846.jpg
- 32_144/Br-2_IR_rec1850.jpg
- 32_144/Br-2_IR_rec1854.jpg
- 32_144/Br-2_IR_rec1858.jpg
- 32_144/Br-2_IR_rec1862.jpg
- 32_144/Br-2_IR_rec1866.jpg
- 32_144/Br-2_IR_rec1870.jpg
- 32_144/Br-2_IR_rec1874.jpg
- 32_144/Br-2_IR_rec1878.jpg
- 32_144/Br-2_IR_rec1882.jpg
- 32_144/Br-2_IR_rec1886.jpg
- 32_144/Br-2_IR_rec1890.jpg
- 32_144/Br-2_IR_rec1894.jpg
- 32_144/Br-2_IR_rec1898.jpg
- 32_144/Br-2_IR_rec1902.jpg
- 32_144/Br-2_IR_rec1906.jpg
- 32_144/Br-2_IR_rec1910.jpg
- 32_144/Br-2_IR_rec1914.jpg
- 32_144/Br-2_IR_rec1918.jpg
- 32_144/Br-2_IR_rec1922.jpg
- 32_144/Br-2_IR_rec1926.jpg
- 32_144/Br-2_IR_rec1930.jpg
- 32_144/Br-2_IR_rec1934.jpg
- 32_144/Br-2_IR_rec1938.jpg
- 32_144/Br-2_IR_rec1942.jpg
- 32_144/Br-2_IR_rec1946.jpg
- 32_144/Br-2_IR_rec1950.jpg
- 32_144/Br-2_IR_rec1954.jpg
- 32_144/Br-2_IR_rec1958.jpg
- 32_144/Br-2_IR_rec1962.jpg
- 32_144/Br-2_IR_rec1966.jpg
- 32_144/Br-2_IR_rec1970.jpg
- 32_144/Br-2_IR_rec1974.jpg
- 32_144/Br-2_IR_rec1978.jpg
- 32_144/Br-2_IR_rec1982.jpg
- 32_144/Br-2_IR_rec1986.jpg
- 32_144/Br-2_IR_rec1990.jpg
- 32_144/Br-2_IR_rec1994.jpg
- 32_144/Br-2_IR_rec1998.jpg
- 32_144/Br-2_IR_rec2002.jpg
- 32_144/Br-2_IR_rec2006.jpg
- 32_144/Br-2_IR_rec2010.jpg
- 32_144/Br-2_IR_rec2014.jpg
- 32_144/Br-2_IR_rec2018.jpg
- 32_144/Br-2_IR_rec2022.jpg
- 32_144/Br-2_IR_rec2026.jpg
- 32_144/Br-2_IR_rec2030.jpg
- 32_144/Br-2_IR_rec2034.jpg
- 32_144/Br-2_IR_rec2038.jpg
- 32_144/Br-2_IR_rec2042.jpg
- 32_144/Br-2_IR_rec2046.jpg
- 32_144/Br-2_IR_rec2050.jpg
- 32_144/Br-2_IR_rec2054.jpg
- 32_144/Br-2_IR_rec2058.jpg
- 32_144/Br-2_IR_rec2062.jpg
- 32_144/Br-2_IR_rec2066.jpg
- 32_144/Br-2_IR_rec2070.jpg
- 32_144/Br-2_IR_rec2074.jpg
- 32_144/Br-2_IR_rec2078.jpg
- 32_144/Br-2_IR_rec2082.jpg
- 32_144/Br-2_IR_rec2086.jpg
- 32_144/Br-2_IR_rec2090.jpg
- 32_144/Br-2_IR_rec2094.jpg
- 32_144/Br-2_IR_rec2098.jpg
- 32_144/Br-2_IR_rec2102.jpg
- 32_144/Br-2_IR_rec2106.jpg
- 32_144/Br-2_IR_rec2110.jpg
- 32_144/Br-2_IR_rec2114.jpg
- 32_144/Br-2_IR_rec2118.jpg
- 32_144/Br-2_IR_rec2122.jpg
- 32_144/Br-2_IR_rec2126.jpg
- 32_144/Br-2_IR_rec2130.jpg
- 32_144/Br-2_IR_rec2134.jpg
- 32_144/Br-2_IR_rec2138.jpg
- 32_144/Br-2_IR_rec2142.jpg
- 32_144/Br-2_IR_rec2146.jpg
- 32_144/Br-2_IR_rec2150.jpg
- 32_144/Br-2_IR_rec2154.jpg
- 32_144/Br-2_IR_rec2158.jpg
- 32_144/Br-2_IR_rec2162.jpg
- 32_144/Br-2_IR_rec2166.jpg
- 32_144/Br-2_IR_rec2170.jpg
- 32_144/Br-2_IR_rec2174.jpg
- 32_144/Br-2_IR_rec2178.jpg
- 32_144/Br-2_IR_rec2182.jpg
- 32_144/Br-2_IR_rec2186.jpg
- 32_144/Br-2_IR_rec2190.jpg
- 32_144/Br-2_IR_rec2194.jpg
- 32_144/Br-2_IR_rec2198.jpg
- 32_144/Br-2_IR_rec2202.jpg
- 32_144/Br-2_IR_rec2206.jpg
- 32_144/Br-2_IR_rec2210.jpg
- 32_144/Br-2_IR_rec2214.jpg
- 32_144/Br-2_IR_rec2218.jpg
- 32_144/Br-2_IR_rec2222.jpg
- 32_144/Br-2_IR_rec2226.jpg
- 32_144/Br-2_IR_rec2230.jpg
- 32_144/Br-2_IR_rec2234.jpg
- 32_144/Br-2_IR_rec2238.jpg
- 32_144/Br-2_IR_rec2242.jpg
- 32_144/Br-2_IR_rec2246.jpg
- 32_144/Br-2_IR_rec2250.jpg
- 32_144/Br-2_IR_rec2254.jpg
- 32_144/Br-2_IR_rec2258.jpg
- 32_144/Br-2_IR_rec2262.jpg
- 32_144/Br-2_IR_rec2266.jpg
- 32_144/Br-2_IR_rec2270.jpg
- 32_144/Br-2_IR_rec2274.jpg
- 32_144/Br-2_IR_rec2278.jpg
- 32_144/Br-2_IR_rec2282.jpg
- 32_144/Br-2_IR_rec2286.jpg
- 32_144/Br-2_IR_rec2290.jpg
- 32_144/Br-2_IR_rec2294.jpg
- 32_144/Br-2_IR_rec2298.jpg
- 32_144/Br-2_IR_rec2302.jpg
- 32_144/Br-2_IR_rec2306.jpg
- 32_144/Br-2_IR_rec2310.jpg
- 32_144/Br-2_IR_rec2314.jpg
- 32_144/Br-2_IR_rec2318.jpg
- 32_144/Br-2_IR_rec2322.jpg
- 32_144/Br-2_IR_rec2326.jpg
- 32_144/Br-2_IR_rec2330.jpg
- 32_144/Br-2_IR_rec2334.jpg
- 32_144/Br-2_IR_rec2338.jpg
- 32_144/Br-2_IR_rec2342.jpg
- 32_144/Br-2_IR_rec2346.jpg
- 32_144/Br-2_IR_rec2350.jpg
- 32_144/Br-2_IR_rec2354.jpg
- 32_144/Br-2_IR_rec2358.jpg
- 32_144/Br-2_IR_rec2362.jpg
- 32_144/Br-2_IR_rec2366.jpg
- 32_144/Br-2_IR_rec2370.jpg
- 32_144/Br-2_IR_rec2374.jpg
- 32_144/Br-2_IR_rec2378.jpg
- 32_144/Br-2_IR_rec2382.jpg
- 32_144/Br-2_IR_rec2386.jpg
- 32_144/Br-2_IR_rec2390.jpg
- 32_144/Br-2_IR_rec2394.jpg
- 32_144/Br-2_IR_rec2398.jpg
- 32_144/Br-2_IR_rec2402.jpg
- 32_144/Br-2_IR_rec2406.jpg
- 32_144/Br-2_IR_rec2410.jpg
- 32_144/Br-2_IR_rec2414.jpg
- 32_144/Br-2_IR_rec2418.jpg
- 32_144/Br-2_IR_rec2422.jpg
- 32_144/Br-2_IR_rec2426.jpg
- 32_144/Br-2_IR_rec2430.jpg
- 32_144/Br-2_IR_rec2434.jpg
- 32_144/Br-2_IR_rec2438.jpg
- 32_144/Br-2_IR_rec2442.jpg
- 32_144/Br-2_IR_rec2446.jpg
- 32_144/Br-2_IR_rec2450.jpg
- 32_144/Br-2_IR_rec2454.jpg
- 32_144/Br-2_IR_rec2458.jpg
- 32_144/Br-2_IR_rec2462.jpg
- 32_144/Br-2_IR_rec2466.jpg
- 32_144/Br-2_IR_rec2470.jpg
- 32_144/Br-2_IR_rec2474.jpg
- 32_144/Br-2_IR_rec2478.jpg
- 32_144/Br-2_IR_rec2482.jpg
- 32_144/Br-2_IR_rec2486.jpg
- 32_144/Br-2_IR_rec2490.jpg
- 32_144/Br-2_IR_rec2494.jpg
- 32_144/Br-2_IR_rec2498.jpg
- 32_144/Br-2_IR_rec2502.jpg
- 32_144/Br-2_IR_rec2506.jpg
- 32_144/Br-2_IR_rec2510.jpg
- 32_144/Br-2_IR_rec2514.jpg
- 32_144/Br-2_IR_rec2518.jpg
- 32_144/Br-2_IR_rec2522.jpg
- 32_144/Br-2_IR_rec2526.jpg
[truncated: 6 more entries]
